# Supplementary material for: Hydraulic performance of a pre-aerated stilling basin: Experimental study
Source: PLoS One. 2025 Jan 24;20(1):e0318191. doi: 10.1371/journal.pone.0318191 (PMC11761096; doi:10.1371/journal.pone.0318191)
Supplement: S1 Appendix — (XLSX) [file pone.0318191.s001.xlsx]

## Sheet: sheet1
			q1=51.2L/s		q2=76.8L/s		q3=93.9L/s		q4=102.6L/s		q5=115L/s
	ymax		y/Y	C	y/Y	C	y/Y	C	y/Y	C	y/Y	C
M31	22	0.5	0.0322581	0.9	0.0263158	0.7	0.025	0.6	0.0234742	0.5	0.0232558	0.4
	25.5	5	0.322581	3.8	0.263158	1.6	0.25	1.2	0.234742	0.6	0.232558	0.5
	26.5	9.5	0.612903	12	0.5	5.4	0.475	2.2	0.446009	1.4	0.44186	0.8
	27.8	14	0.903226	58.4	0.736842	18.2	0.7	10.8	0.657277	9.2	0.651163	7.8
	28	18.5			0.973684	48.8	0.925	38.6	0.868545	30.2	0.860465	28.6
M33	25.2	3.5	0.203488	4.6	0.179487	2	0.159091	1.4	0.152174	1	0.145833	0.7
	27.5	8	0.465116	13.6	0.410256	6	0.363636	2	0.347826	1.5	0.333333	0.9
	30	12.5	0.726744	62.4	0.641026	28.2	0.568182	12.2	0.543478	10.4	0.520833	5.4
	31	17	0.988372	80.4	0.871795	62.2	0.772727	42	0.73913	40.2	0.708333	30.4
	32	21.5					0.977273	62	0.934783	58	0.895833	42.1
M31	Cs
X	q1=51.2L/s	q2=76.8L/s	q3=93.9L/s	q4=102.6L/s	q5=115L/s
0.111111	0.2	0.1	0.1	0	0
0.333333	0.4	0.2	0.14	0	0
0.555556	1.26	1.16	1.1	0.6	0.38
0.777778	1.1	1.06	0.98	0.93	0.84
1	1.04	0.92	0.85	0.83	0.78
M31	Cb
X	q1=51.2L/s	q2=76.8L/s	q3=93.9L/s	q4=102.6L/s	q5=115L/s
0.111111	0.6	0.45	0.28	0.14	0.09
0.333333	0.9	0.72	0.62	0.4	0.3
0.555556	1.3	1.22	1.1	0.64	0.56
0.777778	1.24	1.16	1.04	0.82	0.74
1	1.1	1.04	0.98	0.92	0.8
M33	Cs
X	q1=51.2L/s	q2=76.8L/s	q3=93.9L/s	q4=102.6L/s	q5=115L/s
0.111111	0.3	0.3	0.5	0.5	0.4
0.333333	2.1	1.9	1.56	1.34	1.2
0.555556	2.2	1.95	1.7	1.52	1.3
0.777778	1.9	1.68	1.54	1.36	1.2
1	1.57	1.38	1.24	1.18	1.12
M33	Cb
X	q1=51.2L/s	q2=76.8L/s	q3=93.9L/s	q4=102.6L/s	q5=115L/s
0.111111	0.64	0.5	0.38	0.3	0.3
0.333333	1.16	0.96	0.8	0.7	0.7
0.555556	1.6	1.56	1.38	1.24	1.18
0.777778	1.66	1.58	1.42	1.28	1.2
1	1.3	1.2	1.14	1.04	0.96
