# Supplementary material for: Hydraulic performance of a pre-aerated stilling basin: Experimental study
Source: PLoS One. 2025 Jan 24;20(1):e0318191. doi: 10.1371/journal.pone.0318191 (PMC11761096; doi:10.1371/journal.pone.0318191)
Supplement: S2 Appendix — (XLSX) [file pone.0318191.s002.xlsx]

## Sheet: sheet1
Q(m3/s)	lb	sb	Frc	Δh	Δh/h1
0.0512	0.5	0.065	4.84914	0.296733	8.61993
0.0768	0.5	0.065	4.07986	0.280873	5.46954
0.0939	0.5	0.065	3.75576	0.269346	4.32736
0.1026	0.5	0.065	3.61352	0.262073	3.903
0.115	0.5	0.065	3.43168	0.253821	3.46339
0.0512	0.6	0.065	4.84914	0.318871	9.33462
0.0768	0.6	0.065	4.07986	0.281532	5.54811
0.0939	0.6	0.065	3.75576	0.289327	4.859
0.1026	0.6	0.065	3.61352	0.250031	3.76256
0.115	0.6	0.065	3.43168	0.080252	1.10236
0.0512	0.7	0.065	4.84914	0.316083	9.41326
0.0768	0.7	0.065	4.07986	0.280233	5.52842
0.0939	0.7	0.065	3.75576	0.291285	4.85475
0.1026	0.7	0.065	3.61352	0.167428	2.56399
0.115	0.7	0.065	3.43168	0.123357	1.69447
0.0512	0.7	0.05	4.84914	0.338101	10.003
0.0768	0.7	0.05	4.07986	0.194468	3.91283
0.0939	0.7	0.05	3.75576	0.140574	2.3429
0.1026	0.7	0.05	3.61352	0.112069	1.71622
0.115	0.7	0.05	3.43168	0.0985519	1.35374
0.0512	0.7	0.08	4.84914	0.270478	7.69885
0.0768	0.7	0.08	4.07986	0.247454	4.75494
0.0939	0.7	0.08	3.75576	0.228032	3.60791
0.1026	0.7	0.08	3.61352	0.202012	2.92845
0.115	0.7	0.08	3.43168	0.206728	2.70022
