# Supplementary material for: Hydraulic performance of a pre-aerated stilling basin: Experimental study
Source: PLoS One. 2025 Jan 24;20(1):e0318191. doi: 10.1371/journal.pone.0318191 (PMC11761096; doi:10.1371/journal.pone.0318191)
Supplement: S3 Appendix — (XLSX) [file pone.0318191.s003.xlsx]

## Sheet: Sheet1
	Q(L/s)	Frc	σ	σ(prediction)
M12	51.2	4.84914	1.06317	1.07132
	76.8	4.07986	1.04052	1.03658
	93.9	3.75576	1.02749	1.02367
	102.6	3.61352	1.0202	1.01677
	115	3.43168	1.01333	1.009
M22	51.2	4.84914	1.0456	1.04977
	76.8	4.07986	1.02251	1.01857
	93.9	3.75576	1.01118	1.00698
	102.6	3.61352	1.00142	1.00079
	115	3.43168	0.99555	0.993801
M32	51.2	4.84914	1.03681	1.03327
	76.8	4.07986	1.01531	1.00478
	93.9	3.75576	1.00466	0.994199
	102.6	3.61352	0.998291	0.988546
	115	3.43168	0.989624	0.982169
M31	51.2	4.84914	0.988483	0.986473
	76.8	4.07986	0.972108	0.965678
	93.9	3.75576	0.962254	0.957953
	102.6	3.61352	0.954479	0.953827
	115	3.43168	0.948143	0.949172
M33	51.2	4.84914	1.08953	1.0823
	76.8	4.07986	1.06212	1.04575
	93.9	3.75576	1.05032	1.03217
	102.6	3.61352	1.0421	1.02492
	115	3.43168	1.03407	1.01674
